# Supplementary material for: Electrostatic and Covalent Binding of an Antibacterial Polymer to Hydroxyapatite for Protection against Escherichia coli Colonization
Source: Materials (Basel). 2023 Jul 17;16(14):5045. doi: 10.3390/ma16145045 (PMC10385198; doi:10.3390/ma16145045)
Supplement: Supplementary file 1 [file materials-16-05045-s001.zip]

Archive with 1 entries (1 files):
- materials-2485450-supplementary.pdf
